# Supplementary material for: Current Structural Knowledge on the CNNM Family of Magnesium Transport Mediators
Source: Int J Mol Sci. 2019 Mar 6;20(5):1135. doi: 10.3390/ijms20051135 (PMC6429129; doi:10.3390/ijms20051135)
Supplement: Supplementary file 1 [file ijms-20-01135-s001.zip]

Archive with 5 entries (4 files):
- Supplementary_movie_2.mp4
- __MACOSX/
- __MACOSX/._Supplementary_movie_2.mp4
- Supplementary_movie_1.mp4
- __MACOSX/._Supplementary_movie_1.mp4
